# Supplementary material for: ﻿Dickyyuellaargentinensis a tentative new genus and species of Cardiochilinae (Hymenoptera, Braconidae) from the Neotropical region
Source: Zookeys. 2024 Jul 29;1208:165–72. doi: 10.3897/zookeys.1208.128640 (PMC11301029; doi:10.3897/zookeys.1208.128640)
Supplement: XML Treatment for Dickyyuella [file zookeys.1208.128640-treatment1.xml]

<!DOCTYPE tp:taxon-treatment
  PUBLIC "-//TaxonX//DTD Taxonomic Treatment Publishing DTD v0 20100105//EN" "tax-treatment-NSO.dtd">
<tp:taxon-treatment xmlns:tp="http://www.plazi.org/taxpub"><tp:treatment-meta><kwd-group><label>Taxon classification</label><kwd>
                <named-content content-type="kingdom">Animalia</named-content>
              </kwd></kwd-group><mixed-citation publication-type="journal"><person-group><name><surname>Kang</surname><given-names>Ilgoo</given-names></name><name><surname>Sharkey</surname><given-names>Michael J.</given-names></name></person-group><article-title>﻿<italic><tp:taxon-name><tp:taxon-name-part taxon-name-part-type="genus" reg="Dickyyuella">Dickyyuella</tp:taxon-name-part><tp:taxon-name-part taxon-name-part-type="species" reg="argentinensis">argentinensis</tp:taxon-name-part></tp:taxon-name></italic> a tentative new genus and species of <tp:taxon-name><tp:taxon-name-part taxon-name-part-type="subfamily">Cardiochilinae</tp:taxon-name-part></tp:taxon-name> (<tp:taxon-name><tp:taxon-name-part taxon-name-part-type="order">Hymenoptera</tp:taxon-name-part></tp:taxon-name>, <tp:taxon-name><tp:taxon-name-part taxon-name-part-type="family">Braconidae</tp:taxon-name-part></tp:taxon-name>) from the Neotropical region</article-title><source>Zookeys</source><day>29</day><month>07</month><year>2024</year><volume>1208</volume><fpage>165</fpage><lpage>172</lpage><pub-id pub-id-type="doi">10.3897/zookeys.1208.128640</pub-id></mixed-citation></tp:treatment-meta><tp:nomenclature><label>﻿</label><tp:taxon-name>
              <object-id xmlns:xlink="http://www.w3.org/1999/xlink" content-type="arpha" xlink:type="simple">64CD980A-2F73-57AF-A784-CD853C13CB04</object-id>
              <tp:taxon-name-part taxon-name-part-type="genus" reg="Dickyyuella">Dickyyuella</tp:taxon-name-part>
              <object-id xmlns:xlink="http://www.w3.org/1999/xlink" content-type="zoobank" xlink:type="simple">https://zoobank.org/5FC120A3-326D-423A-8913-3A1C8B673D5B</object-id>
            </tp:taxon-name><tp:taxon-authority>Kang &amp; Sharkey</tp:taxon-authority><tp:taxon-status xmlns:xlink="http://www.w3.org/1999/xlink" xlink:type="simple">gen. nov.</tp:taxon-status><xref ref-type="fig" rid="F1">Fig. 1A–E</xref></tp:nomenclature><tp:treatment-sec sec-type="type species" id="SECID0ESFAC"><title>Type species.</title><p><italic><tp:taxon-name><tp:taxon-name-part taxon-name-part-type="genus" reg="Dickyyuella">Dickyyuella</tp:taxon-name-part><tp:taxon-name-part taxon-name-part-type="species" reg="argentinensis">argentinensis</tp:taxon-name-part></tp:taxon-name></italic> Kang &amp; Sharkey, sp. nov.</p></tp:treatment-sec><tp:treatment-sec sec-type="diagnosis" id="SECID0EDGAC"><title>Diagnosis.</title><p>Body relatively small compared to members of the other cardiochiline genera, with strong sculpture, especially on mesosoma. Antenna thick (Fig. <xref ref-type="fig" rid="F1">1A</xref>). Eyes bare (Fig. <xref ref-type="fig" rid="F1">1B</xref>). Occipital carina well developed dorsally, absent ventrally (Fig. <xref ref-type="fig" rid="F1">1E</xref>). Most of head with weak microsculpture. Median ocellus surrounded medially and laterally by a smooth, curved ridge. Pronotum bilobed anteriorly with a transverse plate dorsally. Notauli deeply impressed and entirely costate (Fig. <xref ref-type="fig" rid="F1">1E</xref>). Median lobe of mesoscutum bilobed. Scutellar sulcus deep with a median carina (Fig. <xref ref-type="fig" rid="F1">1E</xref>). Scutellum smooth and flat. Postscutellar depression absent (Fig. <xref ref-type="fig" rid="F1">1E</xref>). Epicnemial carina strong and complete (Fig. <xref ref-type="fig" rid="F1">1B</xref>). Precoxal sulcus well defined with ~5 costulae (Fig. <xref ref-type="fig" rid="F1">1B</xref>). Propodeum rugose with a large, well-defined median areola. Apical abscissa of RS entirely nebulous and almost straight, very slightly curved posteriorly (Fig. <xref ref-type="fig" rid="F1">1C</xref>). (RS+M)b about 3 × longer than m-cu vein (Fig. <xref ref-type="fig" rid="F1">1C</xref>). 1M about 3 × longer than m-cu vein; lacking distinct claval lobe. Veins M+Cu and M about equal in length. Hind basitarsomere swollen (Fig. <xref ref-type="fig" rid="F1">1A</xref>). Tarsal claws rather large with pectinate base (Fig. <xref ref-type="fig" rid="F1">1D</xref>). Spiracle of T1 on membranous laterotergite (Fig. <xref ref-type="fig" rid="F1">1B</xref>). T1 wide with carinate lateral margins; medial area of T1 with an inverse Y-shaped depression (Fig. <xref ref-type="fig" rid="F1">1E</xref>).</p><fig id="F1" position="float" orientation="portrait"><object-id xmlns:xlink="http://www.w3.org/1999/xlink" content-type="doi" xlink:type="simple">10.3897/zookeys.1208.128640.figure1</object-id><object-id xmlns:xlink="http://www.w3.org/1999/xlink" content-type="arpha" xlink:type="simple">009E33E3-71DF-5BE9-9266-2076CC378BEA</object-id><label>Figure 1.</label><caption><p><italic><tp:taxon-name><tp:taxon-name-part taxon-name-part-type="genus" reg="Dickyyuella">Dickyyuella</tp:taxon-name-part><tp:taxon-name-part taxon-name-part-type="species" reg="argentinensis">argentinensis</tp:taxon-name-part></tp:taxon-name></italic> Kang &amp; Sharkey, sp. nov. holotype <bold>A</bold> lateral habitus of the specimen, including antennae and wings <bold>B</bold> lateral view, zoomed in on head, mesosoma, and metasoma <bold>C</bold> wings <bold>D</bold> hind tarsal claw <bold>E</bold> dorsal habitus of the specimen, zoomed in on head, mesosoma, and metasoma.</p></caption><graphic xmlns:xlink="http://www.w3.org/1999/xlink" xlink:href="zookeys-1208-165_article-128640__-g001.jpg" position="float" orientation="portrait" xlink:type="simple" id="oo_1103660.jpg"><uri content-type="original_file" xlink:type="simple">https://binary.pensoft.net/fig/1103660</uri></graphic></fig></tp:treatment-sec><tp:treatment-sec sec-type="biology" id="SECID0EDJAC"><title>Biology.</title><p>Unknown.</p></tp:treatment-sec><tp:treatment-sec sec-type="distribution" id="SECID0EIJAC"><title>Distribution.</title><p>Neotropics.</p></tp:treatment-sec><tp:treatment-sec sec-type="etymology" id="SECID0ENJAC"><title>Etymology.</title><p>The genus name is a patronym in honor of Dicky Sick Ki Yu, who developed Taxapad and made significant contributions to <tp:taxon-name><tp:taxon-name-part taxon-name-part-type="family">Braconidae</tp:taxon-name-part></tp:taxon-name> and <tp:taxon-name><tp:taxon-name-part taxon-name-part-type="family">Ichneumonidae</tp:taxon-name-part></tp:taxon-name> systematics research. Gender is feminine.</p></tp:treatment-sec><tp:treatment-sec sec-type="notes" id="SECID0E4JAC"><title>Notes.</title><p>The members of <italic><tp:taxon-name><tp:taxon-name-part taxon-name-part-type="genus" reg="Dickyyuella">Dickyyuella</tp:taxon-name-part></tp:taxon-name></italic> Kang &amp; Sharkey, gen. nov. will run to couplet 1 in the key to the world genera by <xref ref-type="bibr" rid="B3">Dangerfield et al. (1999)</xref>, but it can be easily distinguished from members of <italic><tp:taxon-name><tp:taxon-name-part taxon-name-part-type="genus" reg="Heteropteron">Heteropteron</tp:taxon-name-part></tp:taxon-name></italic> and <italic><tp:taxon-name><tp:taxon-name-part taxon-name-part-type="genus" reg="Neocardiochiles">Neocardiochiles</tp:taxon-name-part></tp:taxon-name></italic> by the size, well-developed occipital carina, deep and broad notauli, large median areola on propodeum, and rugose propodeum.</p><sec sec-type="﻿Species description" id="SECID0E3KAC"><title>﻿Species description</title></sec></tp:treatment-sec><ref-list><ref id="B3"><mixed-citation xmlns:xlink="http://www.w3.org/1999/xlink" xlink:type="simple"><person-group><name name-style="western"><surname>Dangerfield</surname><given-names>PC</given-names></name><name name-style="western"><surname>Austin</surname><given-names>AD</given-names></name><name name-style="western"><surname>Whitfield</surname><given-names>JB</given-names></name></person-group> (<year>1999</year>) <article-title>Systematics of the world genera of <tp:taxon-name><tp:taxon-name-part taxon-name-part-type="subfamily">Cardiochilinae</tp:taxon-name-part></tp:taxon-name> (<tp:taxon-name><tp:taxon-name-part taxon-name-part-type="order">Hymenoptera</tp:taxon-name-part></tp:taxon-name>: <tp:taxon-name><tp:taxon-name-part taxon-name-part-type="family">Braconidae</tp:taxon-name-part></tp:taxon-name>).</article-title><source>Invertebrate Systematics</source><volume>13</volume>(<issue>6</issue>): <fpage>917</fpage>–<lpage>976</lpage>. <ext-link xlink:href="10.1071/IT98020" ext-link-type="doi" xlink:type="simple">https://doi.org/10.1071/IT98020</ext-link></mixed-citation></ref></ref-list></tp:taxon-treatment>
