# Supplementary material for: ﻿Dickyyuellaargentinensis a tentative new genus and species of Cardiochilinae (Hymenoptera, Braconidae) from the Neotropical region
Source: Zookeys. 2024 Jul 29;1208:165–72. doi: 10.3897/zookeys.1208.128640 (PMC11301029; doi:10.3897/zookeys.1208.128640)
Supplement: XML Treatment for Dickyyuella argentinensis [file zookeys.1208.128640-treatment2.xml]

<!DOCTYPE tp:taxon-treatment
  PUBLIC "-//TaxonX//DTD Taxonomic Treatment Publishing DTD v0 20100105//EN" "tax-treatment-NSO.dtd">
<tp:taxon-treatment xmlns:tp="http://www.plazi.org/taxpub"><tp:treatment-meta><kwd-group><label>Taxon classification</label><kwd>
                <named-content content-type="kingdom">Animalia</named-content>
              </kwd></kwd-group><mixed-citation publication-type="journal"><person-group><name><surname>Kang</surname><given-names>Ilgoo</given-names></name><name><surname>Sharkey</surname><given-names>Michael J.</given-names></name></person-group><article-title>﻿<italic><tp:taxon-name><tp:taxon-name-part taxon-name-part-type="genus" reg="Dickyyuella">Dickyyuella</tp:taxon-name-part><tp:taxon-name-part taxon-name-part-type="species" reg="argentinensis">argentinensis</tp:taxon-name-part></tp:taxon-name></italic> a tentative new genus and species of <tp:taxon-name><tp:taxon-name-part taxon-name-part-type="subfamily">Cardiochilinae</tp:taxon-name-part></tp:taxon-name> (<tp:taxon-name><tp:taxon-name-part taxon-name-part-type="order">Hymenoptera</tp:taxon-name-part></tp:taxon-name>, <tp:taxon-name><tp:taxon-name-part taxon-name-part-type="family">Braconidae</tp:taxon-name-part></tp:taxon-name>) from the Neotropical region</article-title><source>Zookeys</source><day>29</day><month>07</month><year>2024</year><volume>1208</volume><fpage>165</fpage><lpage>172</lpage><pub-id pub-id-type="doi">10.3897/zookeys.1208.128640</pub-id></mixed-citation></tp:treatment-meta><tp:nomenclature><label>﻿</label><tp:taxon-name>
              <object-id xmlns:xlink="http://www.w3.org/1999/xlink" content-type="arpha" xlink:type="simple">4F2C09B2-45EA-582D-97EE-924BCB139AE8</object-id>
              <tp:taxon-name-part taxon-name-part-type="genus" reg="Dickyyuella">Dickyyuella</tp:taxon-name-part>
              <tp:taxon-name-part taxon-name-part-type="species" reg="argentinensis">argentinensis</tp:taxon-name-part>
              <object-id xmlns:xlink="http://www.w3.org/1999/xlink" content-type="zoobank" xlink:type="simple">https://zoobank.org/C178D89C-B759-4E20-BD20-65946C833E4E</object-id>
            </tp:taxon-name><tp:taxon-authority>Kang &amp; Sharkey</tp:taxon-authority><tp:taxon-status xmlns:xlink="http://www.w3.org/1999/xlink" xlink:type="simple">sp. nov.</tp:taxon-status></tp:nomenclature><tp:treatment-sec sec-type="material" id="SECID0EJMAC"><title>Material examined.</title><p><bold><italic>Holotype</italic>. Argentina</bold> • ♀, Tucumán Pr., ~3 km NW of Tapia; 700 m, <named-content xmlns:xlink="http://www.w3.org/1999/xlink" content-type="dwc:verbatimCoordinates" xlink:type="simple"><named-content content-type="geo-json" specific-use="{&#34;type&#34;:&#34;Point&#34;,&#34;coordinates&#34;:[-65.289444,-26.565000]}" id="NCID0EXMAC" xlink:type="simple">26°33′54″S, 65°17′22″W</named-content></named-content>; 19.iii.2003; J. Heraty. Will be housed in UCRC.</p></tp:treatment-sec><tp:treatment-sec sec-type="description" id="SECID0E3MAC"><title>Description.</title><p><bold><italic>Body length</italic></bold>: 3.7 mm. <bold><italic>Length of forewing</italic></bold>: 3.3 mm. <bold><italic>Length of hind wing</italic></bold>: 2.6 mm. <bold><italic>Head</italic>.</bold> Antenna relatively thick with 24 flagellomeres; first flagellomere 1.5 × as long as second. Median width of eye 0.3 × longer than median width of gena in lateral view (0.3:0.1). Width of anterior ocellus 0.9 × longer than distance between posterior ocelli (0.08:0.09). Apex of clypeus convex with a smooth apical margin. Maxillary palpus 5-segmented; labial palpus 4-segmented. Occipital carina well developed dorsally, absent ventrally (This may be a pseudo-occipital carina, i.e., secondarily derived, as is found in some <tp:taxon-name><tp:taxon-name-part taxon-name-part-type="subfamily">Agathidinae</tp:taxon-name-part></tp:taxon-name>, e.g., <italic><tp:taxon-name><tp:taxon-name-part taxon-name-part-type="genus" reg="Marjoriella">Marjoriella</tp:taxon-name-part></tp:taxon-name></italic> spp.). Most of head with weak microsculpture contrasting sharply with the smooth, glabrous occiput. Malar suture present. Interantennal space with a bicarinate ridge. Median ocellus surrounded medially and laterally by a smooth, curved ridge. <bold><italic>Mesosoma</italic>.</bold> Pronotum bilobed anteriorly with a transverse plate dorsally. Notauli deeply impressed and entirely costate. Median lobe of mesoscutum bilobed. Scutellar sulcus deep with a median carina; median width of scutellar sulcus 0.4 mm; median length of scutellar sulcus 0.1 mm; median length of scutellar sulcus 0.1 × longer than median length of mesosoma in dorsal view (0.1:0.9). Scutellum smooth and flat. Postscutellar depression absent. Propleuron lacking a posterolateral lobe. Epicnemial carina strong and complete. Precoxal sulcus well defined with ~5 costulae. Propodeum rugose with a large, well-defined median areola. <bold><italic>Wings</italic>.</bold> Forewing M+Cu entirely tubular; 1RS vein long; second submarginal cell large and greatly compressed apically, trapezoid, maximum length of the cell 1.6 × longer than its maximum height (0.46:0.28); apical abscissa of RS entirely nebulous and almost straight, very slightly curved posteriorly; (RS+M)b about 3 × longer than m-cu vein; 1M about 3 × longer than m-cu vein; anal crossvein indicated by a slight swelling on vein A. Hind wing unremarkable; lacking distinct claval lobe; veins M+Cu and M about equal in length; r crossvein absent. <bold><italic>Legs</italic>.</bold> Midtibia 3.4 × longer than midbasitarsomere (0.64: 0.19). Hind femur 0.9 × longer than hind tibia (0.75:0.84). Hind basitarsomere swollen. Tarsal claws rather large with pectinate base. <bold><italic>Metasoma</italic>.</bold> Metasoma 1.1 × longer than mesosoma (1.70:1.56). Spiracle of T1 on membranous laterotergite. T1 0.7 × longer than its apical width (0.63:0.45), with carinate lateral margins; median area of T1 with an inverse Y-shaped depression. Remaining terga smooth and rather weakly sclerotized. T2 transverse, much wider than long. Hypopygium acute apically and not nearly reaching apex of metasoma. Ovipositor sheath about half as long as metasoma, strongly compressed laterally, with fine sparse setae. Ovipositor simple, slightly downcurved but otherwise unmodified. <bold><italic>Color</italic>.</bold> Head and mesosoma mostly light brown; antenna brown, foreleg and midleg entirely pale, hind tibia and tarsus yellow medially, hind claw brown. Metasoma mostly pale except ovipositor sheath, ovipositor sheath light brown basally, apically dark brown. Wings entirely infuscate.</p><p><bold>Male.</bold> Unknown.</p></tp:treatment-sec><tp:treatment-sec sec-type="biology" id="SECID0EVOAC"><title>Biology.</title><p>Unknown.</p></tp:treatment-sec><tp:treatment-sec sec-type="distribution" id="SECID0E1OAC"><title>Distribution.</title><p>Neotropics. <italic><tp:taxon-name><tp:taxon-name-part taxon-name-part-type="genus" reg="Dickyyuella">Dickyyuella</tp:taxon-name-part><tp:taxon-name-part taxon-name-part-type="species" reg="argentinensis">argentinensis</tp:taxon-name-part></tp:taxon-name></italic> Kang &amp; Sharkey, sp. nov., is known from Tapia, Tucumán Pr., Argentina, near Rio India Muerta.</p></tp:treatment-sec><tp:treatment-sec sec-type="etymology" id="SECID0ELPAC"><title>Etymology.</title><p>The species is named after the collecting country, “Argentina”.</p></tp:treatment-sec></tp:taxon-treatment>
